# Supplementary material for: The Prevalence of Metabolic Syndrome Using Three Different Diagnostic Criteria among Low Earning Nomadic Kazakhs in the Far Northwest of China: New Cut-Off Points of Waist Circumference to Diagnose MetS and Its Implications
Source: PLoS One. 2016 Feb 22;11(2):e0148976. doi: 10.1371/journal.pone.0148976 (PMC4763161; doi:10.1371/journal.pone.0148976)
Supplement: S2 File — (XLS) [file pone.0148976.s002.xls]

## Sheet: Sheet
ROC Curve -Men
Notes
Output Created		2015-03-09 20:01:33
Comments
Input	Data	E:\MS\腰围文章2014\哈维新库2015.sav
	Filter	sex = 1 & minority = 1 (FILTER)
	Weight	<none>
	Split File	<none>
	N of Rows in Working Data File	1547
Missing Value Handling	Definition of Missing	User-defined missing values are treated as missing.
	Cases Used	Statistics are based on all cases with valid data for all variables in the analysis.
Syntax		ROC waistline BY JIS2 (1) /PLOT = CURVE(REFERENCE) /PRINT = SE COORDINATES /CRITERIA = CUTOFF(INCLUDE) TESTPOS(LARGE) DISTRIBUTION(FREE) CI(95) /MISSING = EXCLUDE .
Resources	Elapsed Time	1899-12-31 00:00:00
Case Processing Summary
JIS金标准	Valid N (listwise)
Positive(a)	540
Negative	1007
Larger values of the test result variable(s) indicate stronger evidence for a positive actual state.
a. The positive actual state is 病例.
Area Under the Curve
Test Result Variable(s): 腰围（cm）
Area	Std. Error(a)	Asymptotic Sig.(b)	Asymptotic 95% Confidence Interval
			Lower Bound	Upper Bound
0.656666	0.0147146	2.65315e-24	0.627826	0.685506
The test result variable(s): 腰围（cm） has at least one tie between the positive actual state group and the negative actual state group. Statistics may be biased.
a. Under the nonparametric assumption
b. Null hypothesis: true area = 0.5
Coordinates of the Curve
Test Result Variable(s): 腰围（cm）
Positive if Greater Than or Equal To(a)	Sensitivity	1 - Specificity
51	1	1
57	1	0.999007
63	1	0.997021
64.1	1	0.996028
64.3	1	0.995035
64.7	1	0.994042
65.3	1	0.992056
65.8	0.998148	0.992056
66.5	0.996296	0.989076
67.5	0.994444	0.985104
68.1	0.994444	0.976167
68.3	0.994444	0.975174
68.6	0.994444	0.972195
68.9	0.994444	0.971202
69.25	0.990741	0.969215
69.75	0.990741	0.968222
70.1	0.974074	0.944389
70.3	0.97037	0.944389
70.5	0.97037	0.943396
70.7	0.97037	0.942403
70.9	0.968519	0.942403
71.2	0.966667	0.9285
71.6	0.964815	0.927507
71.9	0.962963	0.926514
72.1	0.957407	0.909633
72.4	0.955556	0.907646
72.8	0.955556	0.906653
73.1	0.953704	0.888779
73.3	0.951852	0.888779
73.45	0.951852	0.886792
73.55	0.951852	0.885799
73.7	0.95	0.884806
73.9	0.948148	0.883813
74.2	0.938889	0.866931
74.7	0.938889	0.865938
75.1	0.92037	0.832175
75.5	0.916667	0.832175
75.85	0.912963	0.832175
75.95	0.912963	0.831182
76.1	0.905556	0.805362
76.3	0.903704	0.805362
76.45	0.9	0.805362
76.65	0.9	0.804369
76.9	0.9	0.803376
77.1	0.890741	0.777557
77.25	0.887037	0.777557
77.35	0.887037	0.776564
77.45	0.887037	0.774578
77.65	0.887037	0.773585
77.9	0.887037	0.772592
78.2	0.87037	0.739821
78.5	0.868519	0.738828
78.7	0.866667	0.738828
78.85	0.862963	0.736842
78.95	0.862963	0.735849
79.1	0.851852	0.718967
79.3	0.851852	0.717974
79.45	0.851852	0.716981
79.65	0.851852	0.715988
79.9	0.851852	0.714995
80.15	0.824074	0.662363
80.35	0.822222	0.662363
80.45	0.822222	0.66137
80.65	0.82037	0.660377
80.9	0.818519	0.659384
81.1	0.798148	0.633565
81.3	0.796296	0.632572
81.45	0.794444	0.630586
81.55	0.792593	0.630586
81.8	0.792593	0.6286
82.1	0.761111	0.585899
82.4	0.759259	0.583913
82.7	0.757407	0.583913
82.9	0.755556	0.583913
83.15	0.742593	0.556107
83.4	0.742593	0.555114
83.75	0.742593	0.554121
84.1	0.724074	0.519364
84.3	0.722222	0.517378
84.6	0.72037	0.516385
84.9	0.716667	0.515392
85.1	0.692593	0.474677
85.4	0.688889	0.474677
85.8	0.687037	0.474677
86.1	0.664815	0.450844
86.25	0.664815	0.448858
86.45	0.662963	0.448858
86.7	0.661111	0.448858
86.9	0.661111	0.446872
87.3	0.644444	0.415094
87.7	0.642593	0.414101
87.9	0.642593	0.413108
88.3	0.611111	0.379345
88.7	0.611111	0.378352
88.85	0.611111	0.376365
88.95	0.609259	0.376365
89.05	0.583333	0.355511
89.15	0.581481	0.355511
89.25	0.57963	0.355511
89.4	0.57963	0.354518
89.55	0.57963	0.353525
89.7	0.577778	0.353525
89.9	0.577778	0.352532
90.05	0.542593	0.296922
90.15	0.540741	0.295929
90.3	0.538889	0.295929
90.45	0.538889	0.294935
90.55	0.538889	0.293942
90.8	0.538889	0.292949
91.1	0.514815	0.28004
91.4	0.514815	0.279047
91.65	0.514815	0.278054
91.75	0.514815	0.277061
91.9	0.511111	0.277061
92.2	0.485185	0.253227
92.7	0.485185	0.252234
93.2	0.462963	0.228401
93.5	0.462963	0.226415
93.8	0.461111	0.226415
94.05	0.427778	0.196624
94.25	0.427778	0.195631
94.6	0.427778	0.194638
94.9	0.424074	0.194638
95.1	0.4	0.178749
95.4	0.398148	0.178749
95.8	0.398148	0.177756
96.05	0.375926	0.164846
96.25	0.375926	0.163853
96.6	0.372222	0.163853
96.9	0.37037	0.163853
97.25	0.348148	0.150943
97.75	0.348148	0.14995
98.1	0.322222	0.130089
98.5	0.32037	0.130089
98.9	0.318519	0.129096
99.2	0.301852	0.122145
99.65	0.3	0.121152
99.95	0.298148	0.121152
100.5	0.266667	0.0933466
101.2	0.251852	0.0883813
101.45	0.25	0.0883813
101.75	0.25	0.0873883
102.25	0.225926	0.0794439
102.55	0.224074	0.0794439
102.8	0.222222	0.0794439
103.05	0.207407	0.0705065
103.15	0.207407	0.0695134
103.6	0.203704	0.0695134
104.05	0.192593	0.0645482
104.55	0.192593	0.0635551
105.4	0.164815	0.0575968
105.9	0.162963	0.0575968
106.5	0.15	0.0506455
107.5	0.133333	0.040715
108.25	0.107407	0.0387289
108.75	0.105556	0.0377358
109.1	0.0981481	0.0327706
109.35	0.0962963	0.0327706
109.75	0.0962963	0.0317776
110.25	0.0833333	0.0228401
110.75	0.0833333	0.0218471
111.5	0.0666667	0.0168818
112.3	0.0611111	0.0129096
112.8	0.0592593	0.0129096
113.5	0.0518519	0.0119166
114.5	0.05	0.00893744
115.5	0.05	0.00695134
116.1	0.0444444	0.00695134
116.6	0.0444444	0.00595829
117.5	0.0425926	0.00595829
118.5	0.0296296	0.00397219
119.5	0.0277778	0.00297915
120.05	0.0203704	0.000993049
120.35	0.0185185	0.000993049
121.3	0.0166667	0.000993049
122.5	0.012963	0.000993049
123.3	0.012963	0
124.3	0.0111111	0
126.1	0.00925926	0
127.5	0.00740741	0
129.4	0.00555556	0
133	0.0037037	0
137.5	0.00185185	0
141	0	0
The test result variable(s): 腰围（cm） has at least one tie between the positive actual state group and the negative actual state group.
a. The smallest cutoff value is the minimum observed test value minus 1, and the largest cutoff value is the maximum observed test value plus 1. All the other cutoff values are the averages of two consecutive ordered observed test values.
ROC Curve- Women
Notes
Output Created		2015-03-09 20:01:33
Comments
Input	Data	E:\MS\腰围文章2014\哈维新库2015.sav
	Filter	sex = 2& minority = 1 (FILTER)
	Weight	<none>
	Split File	<none>
	N of Rows in Working Data File	2353
Missing Value Handling	Definition of Missing	User-defined missing values are treated as missing.
	Cases Used	Statistics are based on all cases with valid data for all variables in the analysis.
Syntax		ROC waistline BY JIS2 (1) /PLOT = CURVE(REFERENCE) /PRINT = SE COORDINATES /CRITERIA = CUTOFF(INCLUDE) TESTPOS(LARGE) DISTRIBUTION(FREE) CI(95) /MISSING = EXCLUDE .
Resources	Elapsed Time	1899-12-31 00:00:00
Case Processing Summary
JIS金标准	Valid N (listwise)
Positive(a)	865
Negative	1488
Larger values of the test result variable(s) indicate stronger evidence for a positive actual state.
a. The positive actual state is 病例.
Area Under the Curve
Test Result Variable(s): 腰围（cm）
Area	Std. Error(a)	Asymptotic Sig.(b)	Asymptotic 95% Confidence Interval
			Lower Bound	Upper Bound
0.635992	0.0119113	3.2109e-28	0.612647	0.659338
The test result variable(s): 腰围（cm） has at least one tie between the positive actual state group and the negative actual state group. Statistics may be biased.
a. Under the nonparametric assumption
b. Null hypothesis: true area = 0.5
Coordinates of the Curve
Test Result Variable(s): 腰围（cm）
Positive if Greater Than or Equal To(a)	Sensitivity	1 - Specificity
43	1	1
46.5	1	0.999328
52	0.998844	0.999328
55.5	0.998844	0.998656
56.5	0.998844	0.997984
57.5	0.997688	0.997312
58.5	0.997688	0.995296
59.5	0.996532	0.993952
60.3	0.995376	0.991935
60.8	0.995376	0.990591
61.5	0.993064	0.988575
62.1	0.990751	0.983871
62.4	0.989595	0.983199
62.8	0.989595	0.982527
63.1	0.986127	0.976478
63.6	0.986127	0.975806
64.1	0.982659	0.966398
64.3	0.982659	0.965726
64.7	0.982659	0.965054
65.1	0.980347	0.956989
65.4	0.978035	0.956317
65.8	0.978035	0.955645
66.05	0.97341	0.942204
66.3	0.97341	0.941532
66.75	0.972254	0.941532
67.1	0.96763	0.926075
67.35	0.96763	0.924731
67.55	0.96763	0.924059
67.8	0.96763	0.923387
68.1	0.958382	0.901882
68.3	0.957225	0.90121
68.45	0.956069	0.899866
68.55	0.956069	0.899194
68.7	0.954913	0.899194
68.9	0.954913	0.897849
69.1	0.950289	0.88172
69.3	0.950289	0.881048
69.5	0.950289	0.879704
69.7	0.950289	0.87836
69.9	0.950289	0.877688
70.1	0.934104	0.837366
70.4	0.934104	0.836022
70.7	0.934104	0.835349
70.9	0.934104	0.834677
71.1	0.920231	0.8125
71.3	0.920231	0.811156
71.6	0.919075	0.811156
71.9	0.919075	0.809812
72.15	0.889017	0.78293
72.35	0.889017	0.782258
72.55	0.886705	0.782258
72.75	0.885549	0.782258
72.9	0.885549	0.780914
73.1	0.867052	0.754704
73.3	0.865896	0.754032
73.45	0.863584	0.75336
73.55	0.862428	0.75336
73.65	0.862428	0.752688
73.75	0.862428	0.752016
73.9	0.861272	0.75
74.05	0.841618	0.72379
74.15	0.841618	0.723118
74.3	0.839306	0.721774
74.5	0.839306	0.721102
74.7	0.83815	0.721102
74.9	0.836994	0.721102
75.05	0.812717	0.686156
75.15	0.811561	0.686156
75.25	0.811561	0.684812
75.35	0.811561	0.68414
75.45	0.809249	0.683468
75.55	0.809249	0.682796
75.7	0.809249	0.682124
75.9	0.808092	0.681452
76.1	0.787283	0.65121
76.3	0.787283	0.649866
76.5	0.783815	0.648522
76.7	0.783815	0.647849
76.9	0.781503	0.647177
77.1	0.764162	0.625672
77.3	0.764162	0.624328
77.45	0.763006	0.622984
77.55	0.763006	0.622312
77.8	0.760694	0.622312
78.1	0.738728	0.58871
78.3	0.737572	0.588038
78.45	0.736416	0.587366
78.55	0.736416	0.586694
78.8	0.736416	0.586022
79.1	0.714451	0.560484
79.3	0.712139	0.559812
79.45	0.712139	0.55914
79.55	0.712139	0.558468
79.7	0.710983	0.557796
79.9	0.709827	0.557124
80.1	0.672832	0.49664
80.25	0.672832	0.495968
80.35	0.672832	0.495296
80.45	0.671676	0.494624
80.55	0.67052	0.494624
80.7	0.67052	0.493952
80.85	0.67052	0.49328
80.95	0.67052	0.492608
81.1	0.650867	0.46371
81.3	0.650867	0.462366
81.45	0.649711	0.462366
81.55	0.649711	0.461022
81.7	0.649711	0.460349
81.9	0.647399	0.460349
82.05	0.625434	0.4375
82.15	0.624277	0.436828
82.25	0.621965	0.436156
82.35	0.620809	0.435484
82.45	0.619653	0.434812
82.55	0.619653	0.43414
82.8	0.618497	0.432796
83.1	0.6	0.403898
83.4	0.598844	0.403898
83.7	0.598844	0.403226
83.9	0.598844	0.401882
84.2	0.563006	0.374328
84.45	0.56185	0.373656
84.75	0.560694	0.372984
85.1	0.524855	0.347446
85.4	0.524855	0.346774
85.8	0.523699	0.346774
86.05	0.507514	0.313172
86.15	0.507514	0.3125
86.35	0.507514	0.311156
86.55	0.507514	0.310484
86.7	0.507514	0.309812
86.85	0.507514	0.30914
86.95	0.507514	0.308468
87.1	0.498266	0.286962
87.3	0.498266	0.28629
87.5	0.49711	0.28629
87.7	0.49711	0.284946
87.9	0.495954	0.283602
88.1	0.469364	0.264113
88.3	0.467052	0.264113
88.5	0.465896	0.262769
88.65	0.462428	0.262097
88.75	0.461272	0.262097
88.9	0.461272	0.261425
89.3	0.43815	0.24664
89.8	0.43815	0.245968
90.05	0.401156	0.205645
90.15	0.4	0.205645
90.3	0.398844	0.205645
90.5	0.398844	0.204973
90.8	0.397688	0.204973
91.1	0.381503	0.189516
91.3	0.381503	0.188844
91.45	0.381503	0.1875
91.55	0.379191	0.1875
91.8	0.379191	0.186828
92.4	0.360694	0.165995
92.9	0.358382	0.165995
93.1	0.332948	0.150538
93.55	0.332948	0.149866
93.95	0.332948	0.149194
94.15	0.310983	0.137097
94.45	0.309827	0.137097
94.7	0.309827	0.136425
94.9	0.309827	0.135753
95.4	0.277457	0.119624
95.9	0.272832	0.119624
96.1	0.247399	0.103495
96.3	0.247399	0.102823
96.5	0.247399	0.102151
96.8	0.247399	0.101478
97.5	0.228902	0.094086
98.05	0.210405	0.0833333
98.2	0.210405	0.0826613
98.45	0.209249	0.0826613
98.75	0.209249	0.0819892
98.95	0.208092	0.0819892
99.1	0.196532	0.0705645
99.55	0.195376	0.0705645
99.95	0.19422	0.0705645
100.1	0.16185	0.0544355
100.4	0.16185	0.0537634
100.8	0.160694	0.0537634
101.5	0.142197	0.0477151
102.5	0.126012	0.0396505
103.05	0.107514	0.0336022
103.55	0.107514	0.0329301
104.05	0.0959538	0.0302419
104.55	0.0947977	0.0302419
105.15	0.0878613	0.0255376
105.55	0.0867052	0.0255376
105.9	0.0855491	0.0255376
106.5	0.0728324	0.0208333
107.5	0.0635838	0.0194892
108.5	0.0566474	0.0168011
109.2	0.0485549	0.0147849
109.7	0.0473988	0.0147849
110.5	0.0346821	0.0100806
111.5	0.0323699	0.00873656
112.5	0.0265896	0.00739247
113.5	0.0242775	0.00739247
114.5	0.0231214	0.00739247
115.5	0.0184971	0.00604839
116.5	0.017341	0.00537634
117.5	0.016185	0.00537634
119	0.0115607	0.0047043
121	0.0104046	0.00336022
123	0.00693642	0.00134409
124.5	0.00578035	0.00134409
125.5	0.00578035	0.000672043
126.5	0.00462428	0
129.1	0.00346821	0
132.6	0.00231214	0
135	0	0
The test result variable(s): 腰围（cm） has at least one tie between the positive actual state group and the negative actual state group.
a. The smallest cutoff value is the minimum observed test value minus 1, and the largest cutoff value is the maximum observed test value plus 1. All the other cutoff values are the averages of two consecutive ordered observed test values.
